# Supplementary material for: Damage-softening constitutive model of palm fiber reinforced concrete based on weibull distribution and its correction method
Source: PLoS One. 2025 Jun 13;20(6):e0325602. doi: 10.1371/journal.pone.0325602 (PMC12165357; doi:10.1371/journal.pone.0325602)
Supplement: S1 Data — (XLSX) [file pone.0325602.s001.xlsx]

## Sheet: xc=0%
wf=0.0%		wf=0.2%		wf=0.4%		wf=0.6%		wf=0.8%
εa	σ1-σ3	εa	σ1-σ3	εa	σ1-σ3	εa	σ1-σ3	εa	σ1-σ3
0	0	0	0	0	0	0	0	0	0
0.20625	4.8	0.37245	4.8	0.2895	4.36364	0.29086	3.93573	0.1656	2.18182
0.4962	7.41818	0.78691	7.85455	0.62115	6.54545	0.58172	5.25329	0.3726	4.36364
0.66119	10.9091	0.9927	13.5273	0.91171	7.41818	0.99723	5.26537	0.74626	5.23636
0.74354	13.0909	1.15739	17.8909	1.15996	10.4727	1.24654	7.01808	1.12007	5.67273
0.82543	16.5818	1.23838	24	1.3656	16.5818	1.41274	10.5138	1.45203	6.98182
0.86563	20.5091	1.40292	28.8	1.44719	20.9455	1.49584	14.0072	1.65857	10.4727
0.94752	24	1.56716	34.4727	1.57003	26.1818	1.57895	17.5005	1.74032	14.4
0.98756	28.3636	1.73186	38.8364	1.65223	28.8	1.66205	20.9938	1.90531	17.8909
1.111	31.8545	1.9378	44.0727	1.77613	30.9818	1.7867	24.4883	2.02891	20.9455
1.23475	34.4727	2.14389	48.8727	1.89927	35.3455	1.91136	27.9829	2.15251	24
1.39945	38.8364	2.43339	52.8	2.10582	38.8364	2.03601	30.6047	2.2761	27.0545
1.52319	41.4545	2.80584	57.1636	2.22926	42.3273	2.20222	34.1004	2.35769	31.4182
1.72989	44.5091	3.22045	59.7818	2.39441	45.3818	2.28532	37.5938	2.56439	34.4727
1.89504	47.5636	3.71861	61.0909	2.51816	48	2.40997	39.3428	2.68784	37.9636
2.14374	49.3091	4.13367	62.4	2.68315	51.4909	2.53463	42.401	2.77003	40.5818
2.39245	51.0545	4.71539	62.4	2.89	54.1091	2.70083	45.024	2.85238	42.7636
2.72425	52.8	5.25525	63.2727	3.09685	56.7273	2.82548	48.0822	3.01768	45.3818
2.97326	53.6727	5.79511	64.1455	3.34525	59.3455	2.99169	50.7052	3.14143	48
3.30536	54.5455	6.29358	64.5818	3.59396	61.0909	3.15789	53.3282	3.30687	50.1818
3.55467	54.5455	6.79204	65.0182	3.80111	62.8364	3.4072	55.5173	3.38907	52.8
3.84538	54.9818	7.33206	65.4545	4.04981	64.5818	3.65651	59.4518	3.59577	55.8545
4.21919	55.4182	7.87207	65.8909	4.34007	66.3273	3.82271	62.0748	3.76107	58.4727
4.6761	55.8545	8.32883	66.7636	4.54737	67.6364	3.94737	64.6967	3.92637	61.0909
5.05006	55.8545	8.8687	67.6364	4.79607	69.3818	4.15512	68.1936	4.09136	64.5818
5.46542	56.2909	9.32561	68.0727	5.04477	71.1273	4.32133	69.9439	4.25666	67.2
5.79783	56.2909	9.86563	68.5091	5.33518	72.4364	4.61219	72.5705	4.46336	70.2545
6.21335	56.2909	10.4056	68.9455	5.66714	73.7455	4.90305	74.7608	4.71161	73.3091
6.54561	56.7273	10.9041	69.3818	5.99909	75.0545	5.15235	76.0772	4.87676	76.3636
6.96112	56.7273	11.4026	69.8182	6.33105	76.3636	5.40166	78.7026	5.12516	78.9818
7.29338	57.1636	11.9424	70.6909	6.70471	77.2364	5.65097	80.0189	5.41496	82.0364
7.62579	57.1636	12.441	70.6909	6.99511	78.5455	5.90028	81.7716	5.66351	84.2182
8.0413	57.1636	12.9395	71.1273	7.36892	78.9818	6.23269	83.0904	5.87051	86.4
8.41526	57.1636	13.4797	71.1273	7.70103	79.8545	6.60665	84.8467	6.20201	89.0182
8.91372	57.6	14.0197	71.5636	8.03314	80.7273	6.93906	85.7291	6.49227	90.7636
9.28753	58.0364	14.5182	72	8.3654	81.1636	7.22992	87.0467	6.90718	92.5091
9.61994	58.0364	14.9334	72.8727	8.73906	82.0364	7.60388	87.9303	7.19773	93.3818
9.95235	58.0364			9.07132	82.4727	7.89474	88.3751	7.52969	94.6909
10.3679	58.0364			9.52808	83.3455	8.31025	88.8236	7.86165	96
10.6587	58.0364			9.98499	83.7818	8.60111	89.2684	8.235	97.7455
11.1158	58.0364			10.3587	84.6545	8.85042	89.2756	8.60851	99.0545
11.4896	58.4727			10.7325	85.0909	9.22438	90.5956	9.06527	99.9273
11.8636	58.4727			11.1478	85.5273	9.55679	91.0417	9.31428	100.8
12.196	58.4727			11.5215	86.4	9.8892	91.924	9.64639	101.673
12.5282	58.9091			11.8539	86.4	10.2216	92.3701	10.0616	102.545
12.9437	58.9091			12.2693	86.8364	10.554	92.8161	10.4353	103.418
13.4008	58.9091			12.6015	87.2727	10.8864	93.6985	10.8506	103.855
13.7748	58.9091			13.0169	87.7091	11.3019	93.7106	11.1827	104.727
14.1901	59.3455			13.3907	88.1455	11.6343	94.593	11.7224	106.036
14.5224	59.7818			13.806	88.5818	11.9668	95.4754	12.0961	106.909
14.9379	59.7818			14.2214	89.0182	12.2992	95.4851	12.5113	107.782
				14.5537	89.4545	12.59	96.3663	12.8848	109.091
				14.9275	89.8909	13.0055	96.3783	13.2999	110.4
						13.3795	97.2619	13.6734	111.709
						13.795	97.274	14.0053	113.018
						14.169	98.1576	14.4205	113.891
						14.5429	98.6049	14.8775	114.327
--	--	--	--	--	--	14.7922	99.4849	--	--
--	--	--	--	--	--	15	99.9273	--	--

## Sheet: xc=4%
		wf=0.0%		wf=0.2%		wf=0.4%		wf=0.6%		wf=0.8%
		εa	σ1-σ3	εa	σ1-σ3	εa	σ1-σ3	εa	σ1-σ3	εa	σ1-σ3
		0	0	0	0	0	0	0	0	0	0
		0.0419	12.3188	0.0838	6.52174	0.1257	4.34783	0.3352	4.34783	0.3352	4.34783
		0.0838	19.5652	0.1257	13.0435	0.2095	8.69565	0.46089	11.5942	0.58659	7.97101
		0.0838	25.3623	0.1676	18.8406	0.3352	14.4928	0.58659	18.8406	0.83799	13.0435
		0.1257	29.7101	0.2095	24.6377	0.41899	22.4638	0.67039	23.1884	0.96369	19.5652
		0.1676	34.7826	0.2514	29.7101	0.50279	28.9855	0.75419	28.9855	1.08939	26.087
		0.2095	40.5797	0.3352	35.5072	0.58659	35.5072	0.83799	34.7826	1.13128	33.3333
		0.2933	44.9275	0.41899	41.3043	0.62849	42.029	0.87989	39.1304	1.29888	42.029
		0.3771	49.2754	0.46089	45.6522	0.71229	48.5507	0.96369	43.4783	1.38268	47.8261
		0.50279	52.8986	0.50279	50	0.79609	55.0725	1.04749	47.8261	1.50838	55.7971
		0.67039	57.2464	0.54469	55.7971	0.96369	62.3188	1.08939	52.1739	1.67598	63.7681
		0.83799	60.1449	0.62849	60.8696	1.13128	70.2899	1.17318	56.5217	1.75978	71.0145
		1.04749	61.5942	0.75419	65.2174	1.21508	74.6377	1.25698	60.1449	1.96927	78.9855
		1.25698	63.7681	0.83799	70.2899	1.34078	81.1594	1.34078	64.4928	2.05307	85.5072
		1.46648	65.2174	0.87989	74.6377	1.46648	86.9565	1.42458	68.1159	2.22067	90.5797
		1.67598	67.3913	0.96369	78.2609	1.59218	93.4783	1.50838	72.4638	2.34637	97.1014
		1.88547	68.8406	1.13128	81.8841	1.80168	100	1.59218	76.087	2.55587	102.174
		2.09497	70.2899	1.29888	84.7826	2.05307	104.348	1.63408	80.4348	2.72346	106.522
		2.26257	71.0145	1.50838	86.9565	2.30447	108.696	1.71788	84.7826	2.84916	111.594
		2.55587	72.4638	1.71788	88.4058	2.59777	112.319	1.84358	89.1304	3.05866	116.667
		2.89106	72.4638	1.92737	90.5797	2.80726	116.667	1.92737	92.7536	3.26816	121.014
		3.14246	73.1884	2.17877	92.029	3.10056	118.841	2.01117	97.1014	3.43575	125.362
		3.43575	75.3623	2.43017	93.4783	3.31006	120.29	2.09497	101.449	3.77095	128.261
		3.68715	76.087	2.76536	95.6522	3.60335	121.739	2.26257	105.797	4.02235	131.884
		3.98045	76.087	3.10056	97.1014	3.93855	123.913	2.43017	110.87	4.39944	134.783
		4.23184	76.087	3.35196	97.8261	4.44134	125.362	2.59777	114.493	4.81844	136.957
		4.56704	76.087	3.64525	98.5507	4.90223	125.362	2.72346	118.841	5.23743	140.58
		4.77654	76.087	3.98045	98.5507	5.32123	125.362	2.93296	121.739	5.65642	142.029
		5.06983	76.8116	4.27374	99.2754	5.65642	125.362	3.22626	124.638	6.03352	143.478
		5.27933	76.8116	4.56704	100	6.11732	126.087	3.47765	126.812	6.41061	145.652
		5.53073	76.8116	4.98603	101.449	6.53631	126.087	3.72905	128.986	6.78771	146.377
		5.78212	77.5362	5.23743	102.174	6.91341	126.812	4.06425	131.159	7.2067	147.826
		6.03352	77.5362	5.53073	102.174	7.3743	126.087	4.35754	131.884	7.6257	149.275
		6.24302	78.9855	5.86592	102.899	7.7933	126.087	4.69274	133.333	8.04469	149.275
		6.45251	78.9855	6.20112	102.899	8.12849	126.812	4.98603	134.783	8.46369	150
		6.62011	78.9855	6.53631	102.899	8.63128	126.812	5.23743	134.783	8.88268	150.725
		6.87151	79.7101	6.82961	103.623	8.96648	126.812	5.57263	136.232	9.30168	152.174
		7.12291	79.7101	7.1648	103.623	9.55307	127.536	5.94972	137.681	9.80447	152.174
		7.5	79.7101	7.5838	104.348	10.1816	128.261	6.28492	138.406	10.2235	152.174
		7.7933	79.7101	7.87709	104.348	10.8101	128.261	6.53631	138.406	10.7263	153.623
		8.04469	80.4348	8.21229	104.348	11.3547	128.261	6.95531	138.406	11.2291	155.072
		8.33799	80.4348	8.63128	105.072	11.8575	128.261	7.2486	138.406	11.8156	156.522
		8.63128	81.8841	8.96648	105.072	12.4022	128.261	7.5	138.406	12.3603	157.971
		8.96648	81.8841	9.25978	105.072	12.9469	129.71	7.87709	139.855	12.8631	158.696
		9.30168	82.6087	9.67877	105.072	13.2821	129.71	8.21229	139.855	13.324	160.145
		9.72067	82.6087	9.97207	105.797	13.6592	129.71	8.67318	139.855	13.8268	162.319
		10.0559	82.6087	10.2654	105.797	14.162	129.71	9.25978	139.13	14.3715	162.319
		10.3073	82.6087	10.5587	105.797	14.6648	129.71	9.59497	139.13	14.7486	163.043
		10.6425	81.1594	10.852	105.797	15	129.71	9.97207	139.855	15	163.217
		11.0615	79.7101	11.2291	105.797			10.2654	139.855
		11.3966	78.2609	11.6061	104.348			10.6425	139.855
		11.6899	78.2609	11.9832	103.623			10.9777	141.304
		11.9832	78.2609	12.4022	102.899			11.2709	141.304
		12.3603	78.2609	12.6536	102.174			11.6061	142.029
		12.6117	77.5362	13.0726	102.174			11.8994	142.754
		12.9469	77.5362	13.5335	101.449			12.3603	142.754
		13.1983	77.5362	13.9106	101.449			12.7374	142.754
		13.4916	77.5362	14.2039	101.449			13.1145	143.478
		13.7849	77.5362	14.5391	101.449			13.4497	143.478
		14.0782	76.8116	14.9162	101.449			13.7849	143.478
		14.3715	76.8116					14.162	143.478
		14.6648	76.8116					14.3715	144.203
		14.9581	76.087					14.6648	144.203
								15	144.203

## Sheet: xc=6%
wf=0.0%		wf=0.2%		wf=0.4%		wf=0.6%		wf=0.8%
εa	σ1-σ3	εa	σ1-σ3	εa	σ1-σ3	εa	σ1-σ3	εa	σ1-σ3
0	0	0	0	0	0	0	0	0	0
0.08596	21.4531	0.08596	15.0246	0.12894	17.1797	0.12894	10.7511	0.2149	10.7757
0.17192	40.7634	0.17192	32.192	0.2149	30.0614	0.25788	21.5023	0.4298	23.6942
0.25788	55.788	0.25788	47.2165	0.30086	42.9431	0.38682	32.2534	0.55874	38.7311
0.30086	72.9431	0.34384	64.384	0.38682	57.9677	0.51576	45.1474	0.73066	53.7802
0.34384	87.9554	0.4298	81.5514	0.47278	75.1351	0.60172	55.8862	0.81662	68.8047
0.4298	102.98	0.55874	98.7311	0.55874	90.1596	0.73066	68.7802	0.94556	81.6987
0.47278	117.992	0.60172	118.029	0.60172	105.172	0.81662	81.6619	1.0745	96.7356
0.51576	135.147	0.6447	133.041	0.68768	118.054	0.8596	94.5313	1.20344	113.915
0.55874	148.017	0.68768	150.196	0.73066	130.923	0.94556	109.556	1.2894	131.083
0.60172	160.886	0.77364	169.507	0.81662	145.948	0.98854	120.282	1.37536	152.536
0.6447	171.613	0.81662	186.662	0.8596	158.817	1.0745	133.164	1.5043	167.573
0.68768	184.482	0.8596	205.96	0.94556	171.699	1.11748	148.176	1.59026	184.74
0.73066	197.352	0.90258	225.258	1.03152	184.58	1.20344	163.201	1.63324	199.752
0.8596	214.531	0.98854	242.425	1.0745	201.736	1.24642	176.07	1.67622	214.765
0.94556	227.413	1.03152	257.438	1.16046	214.617	1.33238	188.952	1.80516	231.944
1.0745	238.164	1.11748	272.462	1.20344	231.772	1.41834	206.12	1.89112	253.397
1.20344	248.915	1.20344	289.63	1.2894	248.94	1.46132	218.989	1.97708	268.422
1.37536	257.536	1.2894	304.654	1.37536	263.964	1.59026	238.312	2.06304	287.732
1.54728	264.014	1.46132	317.56	1.41834	276.834	1.67622	255.479	2.149	302.757
1.76218	270.503	1.59026	332.597	1.5043	294.001	1.76218	270.503	2.23496	315.639
2.06304	274.875	1.7192	345.491	1.54728	309.014	1.84814	291.957	2.27794	326.365
2.40688	274.973	1.89112	358.397	1.59026	324.026	1.9341	304.838	2.3639	343.533
2.66476	277.19	2.06304	369.161	1.67622	336.907	1.97708	321.993	2.49284	356.427
3.0086	279.431	2.27794	379.937	1.76218	349.789	2.06304	337.018	2.5788	373.594
3.30946	279.517	2.49284	392.855	1.80516	364.801	2.10602	347.745	2.70774	390.774
3.56734	279.591	2.75072	399.357	1.89112	375.54	2.149	360.614	2.7937	410.084
3.82521	277.521	3.0086	410.145	2.06304	386.304	2.23496	373.496	2.92264	425.121
4.12607	275.465	3.2235	416.635	2.19198	399.198	2.32092	386.377	3.09456	440.17
4.38395	273.395	3.52436	423.15	2.40688	412.116	2.40688	401.402	3.26648	457.362
4.64183	271.326	3.82521	427.521	2.66476	418.619	2.44986	412.129	3.4384	476.697
4.98567	271.424	4.08309	429.738	2.87966	425.108	2.5788	422.88	3.69628	493.913
5.20057	271.486	4.38395	429.824	3.18052	431.623	2.66476	429.333	3.95415	506.844
5.41547	271.547	4.81375	429.947	3.4384	438.125	2.7937	442.227	4.29799	513.371
5.67335	271.621	5.24355	427.927	3.69628	442.485	3.05158	450.872	4.64183	522.041
6.01719	271.719	5.54441	425.87	3.99713	446.856	3.26648	459.505	4.98567	526.424
6.23209	271.781	5.97421	425.993	4.34097	446.955	3.48138	468.138	5.37249	535.106
6.53295	271.867	6.31805	426.091	4.68481	449.196	3.78223	474.652	5.75931	541.646
6.74785	269.785	6.70487	421.916	5.02865	451.437	4.04011	479.011	6.10315	548.172
7.09169	269.883	7.04871	422.014	5.41547	453.69	4.29799	481.228	6.48997	554.711
7.30659	267.802	7.34957	419.957	5.71633	453.776	4.55587	485.587	6.96275	559.132
7.60745	267.888	7.69341	417.912	6.01719	456.005	4.81375	489.947	7.30659	563.516
8.03725	268.011	8.03725	418.011	6.36103	456.103	5.07163	492.163	7.82235	565.806
8.42407	265.978	8.38109	415.966	6.70487	456.201	5.32951	496.523	8.20917	568.06
8.81089	263.946	8.68195	416.052	7.04871	456.3	5.67335	498.764	8.59599	568.17
9.02579	264.007	9.02579	414.007	7.39255	456.398	6.01719	501.005	8.98281	570.424
9.28367	264.081	9.41261	414.118	7.69341	458.627	6.36103	501.103	9.36963	572.677
9.58453	264.167	9.79943	412.086	8.03725	460.868	6.70487	501.201	9.84241	572.812
9.92837	264.265	10.1003	410.029	8.33811	460.954	7.04871	503.442	10.2292	572.923
10.2292	264.351	10.4871	410.139	8.63897	463.183	7.47851	503.565	10.659	573.045
10.5731	260.164	10.8309	410.237	8.98281	463.281	7.77937	503.651	11.0888	573.168
10.8739	260.25	11.1748	410.336	9.32665	465.522	8.12321	503.749	11.4756	575.422
11.1318	260.323	11.4327	410.409	9.71347	465.632	8.46705	503.848	11.7765	575.508
11.4327	260.409	11.7765	410.508	10.0573	465.731	8.81089	503.946	12.1203	577.749
11.7335	260.495	12.1203	410.606	10.4441	463.698	9.19771	506.199	12.4642	577.847
12.0344	260.581	12.4212	410.692	10.745	463.784	9.41261	506.261	12.851	577.957
12.3352	258.524	12.765	408.647	11.0888	463.883	9.75645	506.359	13.2808	578.08
12.6361	256.467	13.0659	406.59	11.3897	461.826	10.1003	506.457	13.8825	578.252
12.851	256.529	13.3668	408.819	11.7765	464.079	10.4441	508.698	14.2264	578.35
13.1948	252.341	13.7536	408.93	12.1633	462.047	10.745	508.784	14.5702	578.449
13.5387	250.297	14.0974	406.885	12.5501	462.157	11.0458	508.87	15	578.571
13.8395	248.24	14.3553	406.959	12.937	460.125	11.3467	513.242
14.1404	248.326	14.6132	407.032	13.2808	458.08	11.6476	513.328
14.3553	246.244	14.8281	404.951	13.5817	458.166	11.9054	515.544
14.6132	244.175			13.9255	458.264	12.2063	517.773
14.914	244.261			14.3123	458.375	12.5072	520.002
				14.6991	460.628	12.851	520.1
				15	460.714	13.1948	522.341
						13.5817	522.452
						13.7966	522.513
						14.0974	522.599
						14.3983	522.685
						14.6562	522.759
						15	522.857

## Sheet: xc=8%
wf=0.0%		wf=0.2%		wf=0.4%		wf=0.6%		wf=0.8%
εa	σ1-σ3	εa	σ1-σ3	εa	σ1-σ3	εa	σ1-σ3	εa	σ1-σ3
0	0	0	0	0	0	0	0	0	0
0.12821	27.4234	0.08547	17.4519	0.08547	17.4519	0.08547	14.9608	0.08547	14.9608
0.17094	42.3771	0.25641	34.918	0.17094	32.4127	0.21368	29.9287	0.21368	24.9465
0.29915	62.3273	0.34188	49.8788	0.29915	44.8895	0.34188	44.8966	0.29915	37.4162
0.38462	77.2881	0.47009	64.8468	0.38462	64.8326	0.38462	59.8504	0.42735	52.3841
0.47009	94.74	0.55556	84.7898	0.42735	79.7863	0.47009	74.8112	0.55556	69.8432
0.51282	114.676	0.64103	99.7506	0.51282	94.7471	0.55556	94.7542	0.64103	89.7862
0.55556	134.612	0.68376	119.687	0.59829	112.199	0.64103	124.662	0.7265	109.729
0.59829	152.057	0.7265	139.622	0.64103	134.626	0.64103	109.715	0.76923	127.174
0.64103	169.501	0.76923	159.558	0.68376	152.071	0.7265	142.114	0.81197	147.11
0.68376	186.946	0.81197	179.494	0.68376	174.491	0.76923	169.523	0.8547	164.555
0.7265	224.32	0.8547	224.341	0.7265	191.936	0.76923	157.067	0.89744	186.982
0.7265	201.9	0.8547	201.921	0.76923	211.872	0.81197	189.459	0.94017	206.918
0.7265	214.356	0.94017	246.775	0.81197	229.316	0.8547	224.341	0.98291	224.363
0.76923	246.747	0.98291	266.711	0.8547	246.761	0.8547	206.904	1.02564	244.298
0.76923	256.711	0.98291	284.149	0.89744	261.715	0.94017	246.775	1.02564	269.209
0.76923	236.783	1.02564	301.594	0.94017	281.651	0.94017	261.722	1.06838	289.145
0.81197	269.174	1.06838	324.021	0.94017	301.58	0.98291	281.658	1.11111	309.081
0.8547	281.637	1.11111	343.957	0.98291	319.024	1.02564	296.612	1.19658	331.515
0.8547	294.092	1.19658	366.391	1.02564	341.451	1.02564	311.558	1.28205	358.932
0.8547	304.057	1.23932	391.309	1.06838	358.896	1.06838	326.512	1.28205	381.352
0.89744	314.028	1.28205	408.754	1.11111	378.832	1.11111	348.939	1.36752	406.277
0.89744	323.992	1.36752	428.697	1.19658	398.775	1.15385	363.893	1.41026	426.213
0.94017	338.946	1.45299	453.622	1.23932	423.693	1.19658	386.32	1.45299	436.184
0.94017	353.893	1.53846	473.565	1.28205	441.138	1.23932	403.765	1.53846	458.618
0.98291	366.355	1.66667	496.006	1.36752	463.572	1.32479	421.216	1.62393	471.088
1.02564	381.309	1.75214	510.967	1.41026	478.526	1.41026	448.633	1.7094	496.013
1.02564	393.765	1.83761	523.437	1.53846	495.985	1.53846	468.583	1.83761	505.999
1.11111	408.725	2.05128	545.892	1.66667	515.935	1.5812	486.028	1.92308	520.96
1.19658	428.668	2.30769	560.881	1.79487	533.394	1.7094	503.487	2.09402	535.935
1.23932	446.113	2.52137	570.881	1.96581	548.369	1.79487	518.448	2.26496	555.892
1.28205	458.576	2.77778	580.888	2.17949	565.842	1.92308	533.415	2.4359	565.885
1.36752	473.537	3.16239	588.426	2.47863	578.348	2.00855	545.885	2.60684	578.369
1.45299	486.006	3.50427	590.973	2.69231	590.839	2.22222	553.394	2.82051	590.86
1.53846	495.985	3.84615	591.03	2.99145	598.362	2.39316	568.369	3.11966	603.365
1.62393	505.964	4.18803	591.087	3.33333	603.401	2.60684	578.369	3.4188	618.361
1.75214	513.458	4.57265	591.151	3.67521	608.44	2.86325	585.885	3.84615	628.397
1.88034	520.953	5	586.24	4.01709	610.987	3.07692	595.885	4.23077	633.443
2.05128	525.963	5.34188	583.805	4.40171	611.051	3.24786	603.386	4.57265	640.973
2.22222	533.465	5.68376	578.88	4.74359	611.108	3.50427	610.902	4.87179	648.496
2.39316	538.476	6.02564	576.446	5.12821	611.172	3.80342	615.934	5.25641	656.033
2.64957	543.501	6.41026	571.527	5.55556	608.752	4.10256	618.475	5.7265	661.093
2.90598	546.034	6.79487	566.609	5.8547	603.819	4.40171	623.507	6.11111	663.648
3.16239	548.568	7.13675	564.175	6.15385	603.869	4.70085	626.048	6.5812	666.218
3.4188	548.61	7.4359	559.242	6.49573	601.435	5	628.588	6.96581	671.264
3.63248	546.155	7.77778	556.808	6.83761	599	5.34188	631.136	7.30769	671.32
3.88889	541.215	8.11966	551.882	7.22222	596.573	5.64103	633.677	7.64957	671.377
4.05983	536.261	8.4188	551.932	7.60684	591.655	5.94017	633.727	8.07692	671.448
4.2735	531.315	8.80342	547.014	7.90598	586.722	6.28205	636.275	8.46154	671.512
4.44444	526.361	9.01709	544.558	8.24786	581.797	6.5812	636.324	8.84615	671.576
4.61538	518.916	9.31624	542.117	8.63248	581.861	6.92308	636.381	9.18803	674.124
4.78632	513.962	9.65812	537.191	9.01709	581.925	7.17949	633.933	9.70085	674.209
5.04274	509.023	10	532.266	9.40171	579.497	7.47863	629	9.95726	674.252
5.29915	501.592	10.3419	527.34	9.82906	579.568	7.82051	629.057	10.3419	674.315
5.55556	499.143	10.7265	522.422	10.1282	577.127	8.07692	626.608	10.6838	674.372
5.76923	494.197	11.0684	517.497	10.4274	574.685	8.46154	624.181	11.0256	674.429
5.98291	491.741	11.3675	510.073	10.8547	569.774	8.76068	619.249	11.4103	676.984
6.19658	486.794	11.6667	507.631	11.1966	567.34	9.01709	616.8	11.7521	677.041
6.41026	484.339	12.0085	502.706	11.4957	567.39	9.35897	616.857	12.094	674.606
6.62393	481.883	12.3504	497.781	11.7949	564.948	9.65812	611.924	12.4359	674.663
6.79487	479.42	12.6496	495.339	12.094	562.507	10	606.999	12.735	674.713
7.05128	476.972	12.8632	492.884	12.4786	560.079	10.2991	607.048	13.0342	674.762
7.17949	472.011	13.1624	492.933	12.7778	557.638	10.5983	602.116	13.3761	674.819
7.73504	464.63	13.4615	490.492	13.0769	555.197	10.9402	599.682	13.7179	677.367
8.11966	459.711	13.8462	488.065	13.4615	552.769	11.3248	597.254	14.1026	677.431
8.54701	457.291	14.1453	488.114	13.8034	552.826	11.6239	594.813	14.4017	677.481
8.93162	452.373	14.4872	485.68	14.1453	550.392	11.9658	592.379	14.7436	677.537
9.31624	449.946	14.8291	483.246	14.4872	547.958	12.3077	592.435	15	677.58
9.70085	447.519			14.7009	547.993	12.6068	589.994
10.1709	445.105			14.9573	545.545	12.8205	587.538
10.4701	442.664					13.0769	587.581
10.8547	440.237					13.3333	582.641
11.2393	440.301					13.6325	582.691
11.5812	440.357					13.8889	580.243
11.9231	437.923					14.188	577.801
12.265	437.98					14.4444	575.353
12.5641	435.539					14.7009	575.395
12.8205	435.581					14.9573	570.456
13.0769	435.624
13.4188	433.189
13.7607	433.246
13.9744	433.282
14.2308	433.324
14.4872	430.876
14.7436	430.918
14.9145	430.947
