# Supplementary material for: Damage-softening constitutive model of palm fiber reinforced concrete based on weibull distribution and its correction method
Source: PLoS One. 2025 Jun 13;20(6):e0325602. doi: 10.1371/journal.pone.0325602 (PMC12165357; doi:10.1371/journal.pone.0325602)
Supplement: S2 Data — (XLSX) [file pone.0325602.s002.xlsx]

## Sheet: Sheet1
xc=0%		xc=4%		xc=6%		xc=8%
wf	E50	wf	E50	wf	E50	wf	E50
0.1	3.27	0.2	8.43	0.3	40.1	0.4	56.78
0.6	2.99	0.7	5.67	0.8	32.22	0.9	53.27
1.1	2.4	1.2	4.2	1.3	25.61	1.4	46.62
1.6	1.63	1.7	3.72	1.8	20.63	1.9	45.34
2.1	1.55	2.2	3.4	2.3	16.28	2.4	43.83
