# Supplementary material for: Damage-softening constitutive model of palm fiber reinforced concrete based on weibull distribution and its correction method
Source: PLoS One. 2025 Jun 13;20(6):e0325602. doi: 10.1371/journal.pone.0325602 (PMC12165357; doi:10.1371/journal.pone.0325602)
Supplement: S3 Data — (XLSX) [file pone.0325602.s003.xlsx]

## Sheet: Sheet1
wf	xc	E50	wf	xc	E50	wf	xc	E50	wf	xc	E50	wf	xc	E50
0	0	32.74	0.002	0	29.9	0.004	0	24	0.006	0	16.28	0.008	0	15.53
0	0.04	84.33	0.002	0.04	56.68	0.004	0.04	42.03	0.006	0.04	37.2	0.008	0.04	34
0	0.06	400.98	0.002	0.06	322.16	0.004	0.06	256.07	0.006	0.06	206.27	0.008	0.06	162.75
0	0.08	567.81	0.002	0.08	532.72	0.004	0.08	466.23	0.006	0.08	453.44	0.008	0.08	438.29
